# Supplementary material for: Positive Allosteric Modulators of SERCA Pump Restore Dendritic Spines and Rescue Long-Term Potentiation Defects in Alzheimer’s Disease Mouse Model
Source: Int J Mol Sci. 2023 Sep 12;24(18):13973. doi: 10.3390/ijms241813973 (PMC10530588; doi:10.3390/ijms241813973)
Supplement: Supplementary file 1 [file ijms-24-13973-s001.zip]

Archive with 1 entries (1 files):
- ijms-2596651-supplementary.pdf
